# Supplementary material for: Data of chemical composition of the particles from OH-initiated oxidation of 1,3,5-trimethylbenzene
Source: Data Brief. 2022 Apr 11;42:108152. doi: 10.1016/j.dib.2022.108152 (PMC9046620; doi:10.1016/j.dib.2022.108152)
Supplement: Supplementary file 1 [file mmc1.zip]

Archive with 1 entries (1 files):
- raw data_V2.csv
