# Supplementary material for: Data of chemical composition of the particles from OH-initiated oxidation of 1,3,5-trimethylbenzene
Source: Data Brief. 2022 Apr 11;42:108152. doi: 10.1016/j.dib.2022.108152 (PMC9046620; doi:10.1016/j.dib.2022.108152)
Supplement: Supplementary file 1 [file mmc1.zip › raw data_V2.csv]

m/z	Inten.	m/z	Inten.
	a.u.		a.u.
	PI-TOFMS		PI-TOFMS
50.00179	0	62.00845	12
50.00996	2	62.01754	35
50.01813	1	62.02663	41
50.0263	0	62.03573	58
50.03447	2	62.04482	78
50.04265	4	62.05392	100
50.05082	2	62.06302	110
50.059	5	62.07211	109
50.06717	4	62.08121	73
50.07535	0	62.09031	41
50.08353	1	62.09941	16
50.0917	0	62.10851	6
50.09988	0	62.11761	9
50.10806	0	62.12671	4
50.11624	1	62.13581	4
50.12442	1	62.14492	1
50.1326	1	62.15402	4
50.14078	0	62.16312	0
50.14897	0	62.17223	1
50.15715	0	62.18133	3
50.16533	1	62.19044	1
50.17352	2	62.19955	8
50.1817	2	62.20866	7
50.18989	1	62.21776	4
50.19807	1	62.22687	1
50.20626	0	62.23598	1
50.21445	0	62.24509	1
50.22264	0	62.2542	1
50.23082	1	62.26331	2
50.23901	0	62.27243	1
50.2472	2	62.28154	1
50.2554	1	62.29065	0
50.26359	1	62.29977	0
50.27178	0	62.30888	0
50.27997	1	62.318	2
50.28817	1	62.32711	2
50.29636	0	62.33623	5
50.30455	0	62.34535	3
50.31275	0	62.35446	1
50.32095	0	62.36358	1
50.32914	0	62.3727	0
50.33734	0	62.38182	0
50.34554	0	62.39094	2
50.35374	0	62.40006	4
50.36194	2	62.40919	4
50.37014	2	62.41831	1
50.37834	2	62.42743	0
50.38654	1	62.43656	2
50.39474	0	62.44568	1
50.40294	1	62.45481	0
50.41115	2	62.46393	0
50.41935	0	62.47306	0
50.42756	1	62.48219	1
50.43576	0	62.49132	0
50.44397	1	62.50044	1
50.45218	0	62.50957	1
50.46038	1	62.5187	0
50.46859	2	62.52783	0
50.4768	4	62.53697	2
50.48501	0	62.5461	0
50.49322	2	62.55523	1
50.50143	0	62.56436	2
50.50964	2	62.5735	0
50.51785	1	62.58263	1
50.52607	0	62.59177	2
50.53428	0	62.6009	1
50.54249	0	62.61004	5
50.55071	0	62.61918	1
50.55892	1	62.62832	0
50.56714	0	62.63745	0
50.57536	1	62.64659	0
50.58357	0	62.65573	1
50.59179	0	62.66487	1
50.60001	1	62.67402	0
50.60823	1	62.68316	1
50.61645	0	62.6923	1
50.62467	2	62.70144	1
50.63289	1	62.71059	2
50.64111	0	62.71973	2
50.64934	0	62.72888	2
50.65756	0	62.73802	3
50.66578	0	62.74717	1
50.67401	0	62.75632	1
50.68223	0	62.76546	1
50.69046	0	62.77461	1
50.69869	0	62.78376	0
50.70691	1	62.79291	1
50.71514	0	62.80206	1
50.72337	0	62.81121	3
50.7316	2	62.82037	0
50.73983	0	62.82952	2
50.74806	0	62.83867	4
50.75629	1	62.84783	2
50.76452	0	62.85698	1
50.77276	0	62.86614	1
50.78099	1	62.87529	3
50.78922	0	62.88445	0
50.79746	0	62.89361	0
50.80569	1	62.90276	1
50.81393	0	62.91192	0
50.82217	0	62.92108	5
50.8304	0	62.93024	1
50.83864	0	62.9394	0
50.84688	0	62.94856	4
50.85512	1	62.95773	4
50.86336	1	62.96689	8
50.8716	1	62.97605	4
50.87984	1	62.98522	7
50.88808	0	62.99438	7
50.89632	0	63.00354	13
50.90457	1	63.01271	20
50.91281	0	63.02188	34
50.92106	1	63.03104	59
50.9293	0	63.04021	68
50.93755	0	63.04938	55
50.94579	2	63.05855	101
50.95404	2	63.06772	105
50.96229	1	63.07689	98
50.97054	0	63.08606	72
50.97879	1	63.09523	38
50.98704	1	63.10441	16
50.99529	2	63.11358	2
51.00354	3	63.12275	2
51.01179	2	63.13193	2
51.02004	1	63.1411	5
51.0283	1	63.15028	1
51.03655	2	63.15946	3
51.0448	2	63.16863	1
51.05306	2	63.17781	2
51.06131	1	63.18699	4
51.06957	0	63.19617	2
51.07783	1	63.20535	1
51.08609	0	63.21453	1
51.09434	0	63.22371	2
51.1026	1	63.23289	3
51.11086	0	63.24207	1
51.11912	0	63.25126	0
51.12738	0	63.26044	1
51.13565	1	63.26963	3
51.14391	3	63.27881	1
51.15217	0	63.288	2
51.16044	0	63.29718	1
51.1687	0	63.30637	1
51.17697	0	63.31556	0
51.18523	0	63.32475	0
51.1935	2	63.33394	3
51.20176	0	63.34313	2
51.21003	1	63.35232	0
51.2183	0	63.36151	0
51.22657	2	63.3707	0
51.23484	2	63.37989	1
51.24311	3	63.38908	0
51.25138	0	63.39828	1
51.25965	0	63.40747	1
51.26792	0	63.41667	3
51.2762	0	63.42586	1
51.28447	2	63.43506	1
51.29275	0	63.44426	2
51.30102	1	63.45346	0
51.3093	0	63.46265	1
51.31757	0	63.47185	2
51.32585	0	63.48105	2
51.33413	2	63.49025	1
51.34241	1	63.49945	2
51.35068	0	63.50866	3
51.35896	1	63.51786	0
51.36724	0	63.52706	0
51.37553	1	63.53627	2
51.38381	1	63.54547	1
51.39209	0	63.55467	2
51.40037	2	63.56388	0
51.40866	2	63.57309	1
51.41694	1	63.58229	4
51.42522	0	63.5915	1
51.43351	3	63.60071	1
51.4418	1	63.60992	0
51.45008	0	63.61913	3
51.45837	1	63.62834	1
51.46666	0	63.63755	2
51.47495	0	63.64676	3
51.48324	0	63.65597	1
51.49153	3	63.66519	2
51.49982	1	63.6744	0
51.50811	0	63.68362	2
51.5164	0	63.69283	0
51.5247	1	63.70205	3
51.53299	1	63.71126	3
51.54128	2	63.72048	2
51.54958	0	63.7297	0
51.55787	1	63.73892	1
51.56617	0	63.74814	0
51.57447	2	63.75736	3
51.58276	0	63.76658	3
51.59106	1	63.7758	0
51.59936	1	63.78502	3
51.60766	0	63.79424	2
51.61596	0	63.80346	2
51.62426	0	63.81269	1
51.63256	0	63.82191	3
51.64087	0	63.83114	0
51.64917	0	63.84036	1
51.65747	0	63.84959	1
51.66578	0	63.85882	1
51.67408	1	63.86804	3
51.68239	0	63.87727	0
51.69069	0	63.8865	0
51.699	1	63.89573	1
51.70731	2	63.90496	3
51.71561	1	63.91419	1
51.72392	1	63.92342	1
51.73223	0	63.93266	2
51.74054	0	63.94189	5
51.74885	0	63.95112	6
51.75716	0	63.96036	4
51.76548	3	63.96959	8
51.77379	1	63.97883	3
51.7821	0	63.98806	9
51.79042	1	63.9973	17
51.79873	0	64.00654	30
51.80705	1	64.01578	55
51.81536	2	64.02502	69
51.82368	0	64.03426	106
51.832	1	64.0435	102
51.84032	0	64.05274	112
51.84863	1	64.06198	90
51.85695	0	64.07122	68
51.86527	1	64.08046	57
51.87359	1	64.08971	30
51.88192	0	64.09895	17
51.89024	2	64.1082	5
51.89856	2	64.11744	8
51.90688	1	64.12669	3
51.91521	1	64.13594	0
51.92353	1	64.14518	4
51.93186	0	64.15443	1
51.94018	0	64.16368	2
51.94851	0	64.17293	2
51.95684	1	64.18218	5
51.96517	0	64.19143	2
51.97349	0	64.20068	2
51.98182	1	64.20994	0
51.99015	1	64.21919	3
51.99848	2	64.22844	0
52.00682	1	64.2377	1
52.01515	0	64.24695	1
52.02348	0	64.25621	0
52.03181	1	64.26546	2
52.04015	2	64.27472	3
52.04848	3	64.28398	1
52.05682	2	64.29324	1
52.06515	1	64.30249	1
52.07349	0	64.31175	1
52.08183	1	64.32101	1
52.09016	1	64.33028	1
52.0985	1	64.33954	3
52.10684	0	64.3488	1
52.11518	0	64.35806	2
52.12352	2	64.36733	4
52.13186	0	64.37659	2
52.14021	2	64.38585	1
52.14855	1	64.39512	0
52.15689	0	64.40439	1
52.16524	2	64.41365	0
52.17358	2	64.42292	1
52.18193	1	64.43219	1
52.19027	2	64.44146	1
52.19862	1	64.45073	1
52.20697	1	64.46	1
52.21531	0	64.46927	1
52.22366	1	64.47854	2
52.23201	1	64.48781	0
52.24036	1	64.49709	0
52.24871	2	64.50636	1
52.25706	3	64.51563	0
52.26541	1	64.52491	0
52.27377	0	64.53418	2
52.28212	0	64.54346	1
52.29047	3	64.55274	1
52.29883	2	64.56201	1
52.30718	1	64.57129	1
52.31554	0	64.58057	0
52.3239	0	64.58985	2
52.33225	1	64.59913	1
52.34061	1	64.60841	1
52.34897	1	64.61769	1
52.35733	2	64.62698	2
52.36569	0	64.63626	1
52.37405	0	64.64554	1
52.38241	0	64.65483	0
52.39077	0	64.66411	1
52.39913	3	64.6734	1
52.4075	1	64.68268	3
52.41586	1	64.69197	2
52.42422	3	64.70126	2
52.43259	3	64.71055	0
52.44096	2	64.71983	2
52.44932	1	64.72912	1
52.45769	1	64.73841	2
52.46606	0	64.7477	3
52.47443	0	64.757	2
52.48279	2	64.76629	0
52.49116	3	64.77558	2
52.49953	2	64.78487	1
52.50791	1	64.79417	1
52.51628	1	64.80346	1
52.52465	0	64.81276	0
52.53302	1	64.82206	2
52.5414	0	64.83135	1
52.54977	1	64.84065	2
52.55815	0	64.84995	1
52.56652	0	64.85925	0
52.5749	1	64.86855	3
52.58327	0	64.87785	4
52.59165	0	64.88715	2
52.60003	2	64.89645	1
52.60841	1	64.90575	1
52.61679	1	64.91505	2
52.62517	1	64.92436	1
52.63355	0	64.93366	1
52.64193	2	64.94297	2
52.65031	0	64.95227	5
52.6587	1	64.96158	1
52.66708	1	64.97088	2
52.67547	0	64.98019	3
52.68385	0	64.9895	3
52.69224	2	64.99881	11
52.70062	2	65.00812	10
52.70901	1	65.01743	24
52.7174	1	65.02674	25
52.72579	1	65.03605	60
52.73417	1	65.04536	72
52.74256	0	65.05467	61
52.75095	2	65.06399	46
52.75935	1	65.0733	24
52.76774	0	65.08262	20
52.77613	0	65.09193	14
52.78452	0	65.10125	12
52.79292	1	65.11057	14
52.80131	1	65.11988	7
52.8097	0	65.1292	4
52.8181	0	65.13852	3
52.8265	3	65.14784	0
52.83489	0	65.15716	2
52.84329	0	65.16648	1
52.85169	1	65.1758	4
52.86009	2	65.18512	0
52.86849	0	65.19445	3
52.87689	1	65.20377	1
52.88529	0	65.21309	2
52.89369	0	65.22242	1
52.90209	2	65.23174	1
52.91049	4	65.24107	0
52.9189	2	65.2504	1
52.9273	1	65.25972	2
52.93571	2	65.26905	1
52.94411	2	65.27838	0
52.95252	0	65.28771	2
52.96093	0	65.29704	0
52.96933	2	65.30637	1
52.97774	0	65.3157	1
52.98615	2	65.32503	1
52.99456	2	65.33437	0
53.00297	0	65.3437	0
53.01138	0	65.35303	0
53.01979	2	65.36237	0
53.0282	4	65.3717	1
53.03662	1	65.38104	2
53.04503	6	65.39038	0
53.05344	4	65.39971	1
53.06186	3	65.40905	1
53.07028	2	65.41839	1
53.07869	1	65.42773	2
53.08711	0	65.43707	0
53.09553	1	65.44641	2
53.10394	0	65.45575	3
53.11236	0	65.46509	2
53.12078	1	65.47444	0
53.1292	2	65.48378	2
53.13762	2	65.49312	1
53.14604	0	65.50247	2
53.15447	1	65.51181	2
53.16289	1	65.52116	0
53.17131	1	65.53051	0
53.17974	1	65.53985	0
53.18816	0	65.5492	1
53.19659	2	65.55855	1
53.20501	0	65.5679	2
53.21344	1	65.57725	0
53.22187	0	65.5866	0
53.23029	1	65.59595	0
53.23872	0	65.6053	0
53.24715	2	65.61466	2
53.25558	1	65.62401	0
53.26401	2	65.63336	0
53.27244	2	65.64272	1
53.28088	1	65.65207	2
53.28931	0	65.66143	2
53.29774	2	65.67079	0
53.30618	0	65.68014	1
53.31461	0	65.6895	0
53.32305	2	65.69886	0
53.33148	1	65.70822	1
53.33992	0	65.71758	2
53.34836	1	65.72694	0
53.35679	1	65.7363	0
53.36523	3	65.74566	0
53.37367	3	65.75503	1
53.38211	1	65.76439	0
53.39055	0	65.77375	2
53.39899	2	65.78312	2
53.40744	0	65.79248	0
53.41588	0	65.80185	0
53.42432	1	65.81122	1
53.43277	1	65.82058	1
53.44121	1	65.82995	0
53.44966	0	65.83932	3
53.4581	3	65.84869	1
53.46655	2	65.85806	3
53.475	0	65.86743	1
53.48344	0	65.8768	0
53.49189	0	65.88617	0
53.50034	0	65.89555	4
53.50879	0	65.90492	0
53.51724	0	65.91429	1
53.52569	0	65.92367	2
53.53414	3	65.93304	0
53.5426	1	65.94242	2
53.55105	1	65.9518	2
53.5595	2	65.96117	2
53.56796	1	65.97055	0
53.57641	0	65.97993	0
53.58487	1	65.98931	3
53.59333	1	65.99869	2
53.60178	0	66.00807	1
53.61024	0	66.01745	4
53.6187	0	66.02683	5
53.62716	0	66.03621	12
53.63562	0	66.0456	15
53.64408	0	66.05498	16
53.65254	0	66.06437	11
53.661	0	66.07375	7
53.66947	0	66.08314	5
53.67793	1	66.09252	6
53.68639	2	66.10191	8
53.69486	3	66.1113	2
53.70332	2	66.12069	4
53.71179	0	66.13008	3
53.72025	1	66.13947	1
53.72872	1	66.14886	0
53.73719	0	66.15825	1
53.74566	0	66.16764	1
53.75413	1	66.17703	1
53.7626	0	66.18643	1
53.77107	1	66.19582	1
53.77954	0	66.20521	3
53.78801	2	66.21461	1
53.79648	1	66.22401	2
53.80496	2	66.2334	2
53.81343	0	66.2428	0
53.8219	1	66.2522	1
53.83038	0	66.2616	1
53.83885	0	66.271	2
53.84733	1	66.2804	0
53.85581	3	66.2898	2
53.86429	0	66.2992	1
53.87276	0	66.3086	1
53.88124	0	66.318	4
53.88972	3	66.3274	0
53.8982	2	66.33681	0
53.90668	2	66.34621	2
53.91517	4	66.35562	0
53.92365	3	66.36502	0
53.93213	0	66.37443	0
53.94061	2	66.38384	0
53.9491	2	66.39325	1
53.95758	1	66.40265	0
53.96607	2	66.41206	2
53.97456	3	66.42147	2
53.98304	5	66.43088	0
53.99153	5	66.44029	0
54.00002	5	66.44971	1
54.00851	8	66.45912	1
54.017	25	66.46853	0
54.02549	25	66.47795	1
54.03398	44	66.48736	0
54.04247	67	66.49678	0
54.05096	102	66.50619	0
54.05946	71	66.51561	2
54.06795	92	66.52502	0
54.07644	45	66.53444	3
54.08494	19	66.54386	2
54.09343	11	66.55328	0
54.10193	4	66.5627	0
54.11043	1	66.57212	0
54.11893	0	66.58154	2
54.12742	2	66.59096	0
54.13592	0	66.60039	1
54.14442	1	66.60981	1
54.15292	1	66.61923	0
54.16142	2	66.62866	0
54.16993	3	66.63808	1
54.17843	2	66.64751	2
54.18693	4	66.65693	2
54.19543	3	66.66636	1
54.20394	3	66.67579	1
54.21244	2	66.68522	0
54.22095	3	66.69465	2
54.22946	2	66.70408	2
54.23796	1	66.71351	0
54.24647	2	66.72294	1
54.25498	0	66.73237	0
54.26349	0	66.7418	1
54.272	0	66.75124	0
54.28051	2	66.76067	0
54.28902	1	66.7701	1
54.29753	1	66.77954	1
54.30604	0	66.78898	2
54.31455	1	66.79841	0
54.32307	1	66.80785	1
54.33158	1	66.81729	1
54.3401	0	66.82672	0
54.34861	1	66.83616	2
54.35713	1	66.8456	2
54.36565	1	66.85504	2
54.37416	0	66.86449	1
54.38268	4	66.87393	2
54.3912	1	66.88337	0
54.39972	1	66.89281	1
54.40824	0	66.90226	1
54.41676	0	66.9117	0
54.42528	1	66.92115	1
54.4338	0	66.93059	0
54.44233	1	66.94004	0
54.45085	0	66.94948	1
54.45937	1	66.95893	0
54.4679	1	66.96838	3
54.47642	1	66.97783	1
54.48495	2	66.98728	1
54.49348	0	66.99673	0
54.502	0	67.00618	1
54.51053	1	67.01563	0
54.51906	2	67.02509	1
54.52759	1	67.03454	2
54.53612	0	67.04399	7
54.54465	0	67.05345	4
54.55318	0	67.0629	3
54.56172	1	67.07236	0
54.57025	0	67.08181	2
54.57878	0	67.09127	4
54.58732	1	67.10073	1
54.59585	0	67.11019	2
54.60439	0	67.11965	0
54.61292	0	67.12911	0
54.62146	1	67.13857	0
54.63	1	67.14803	0
54.63853	1	67.15749	0
54.64707	3	67.16695	2
54.65561	1	67.17641	0
54.66415	1	67.18588	1
54.67269	1	67.19534	1
54.68123	0	67.20481	1
54.68978	0	67.21427	3
54.69832	1	67.22374	0
54.70686	0	67.23321	1
54.71541	1	67.24267	1
54.72395	1	67.25214	2
54.7325	0	67.26161	2
54.74104	0	67.27108	0
54.74959	4	67.28055	2
54.75814	4	67.29002	0
54.76668	2	67.29949	0
54.77523	1	67.30897	2
54.78378	1	67.31844	1
54.79233	1	67.32791	0
54.80088	2	67.33739	0
54.80943	3	67.34686	1
54.81799	0	67.35634	1
54.82654	1	67.36581	0
54.83509	2	67.37529	1
54.84365	3	67.38477	0
54.8522	1	67.39425	0
54.86076	1	67.40373	0
54.86931	2	67.41321	1
54.87787	1	67.42269	0
54.88643	2	67.43217	0
54.89498	1	67.44165	2
54.90354	1	67.45113	1
54.9121	4	67.46061	1
54.92066	0	67.4701	0
54.92922	1	67.47958	0
54.93778	5	67.48907	1
54.94635	1	67.49855	3
54.95491	3	67.50804	0
54.96347	3	67.51753	2
54.97204	3	67.52701	0
54.9806	2	67.5365	1
54.98917	10	67.54599	1
54.99773	12	67.55548	0
55.0063	15	67.56497	0
55.01487	13	67.57446	0
55.02343	28	67.58395	0
55.032	34	67.59345	1
55.04057	28	67.60294	1
55.04914	29	67.61243	0
55.05771	23	67.62193	2
55.06628	20	67.63142	3
55.07485	19	67.64092	0
55.08343	9	67.65041	1
55.092	1	67.65991	1
55.10057	4	67.66941	2
55.10915	1	67.67891	0
55.11772	0	67.68841	3
55.1263	1	67.69791	0
55.13488	4	67.70741	0
55.14345	0	67.71691	0
55.15203	0	67.72641	1
55.16061	3	67.73591	0
55.16919	0	67.74541	1
55.17777	2	67.75492	1
55.18635	2	67.76442	0
55.19493	3	67.77393	0
55.20351	3	67.78343	2
55.21209	0	67.79294	0
55.22068	0	67.80245	0
55.22926	1	67.81195	0
55.23785	0	67.82146	1
55.24643	1	67.83097	2
55.25502	0	67.84048	0
55.2636	1	67.84999	0
55.27219	2	67.8595	1
55.28078	2	67.86901	0
55.28937	2	67.87852	3
55.29796	0	67.88804	0
55.30655	2	67.89755	1
55.31514	2	67.90707	2
55.32373	0	67.91658	0
55.33232	0	67.9261	2
55.34091	1	67.93561	3
55.3495	0	67.94513	1
55.3581	3	67.95465	1
55.36669	3	67.96416	0
55.37529	1	67.97368	4
55.38388	1	67.9832	3
55.39248	1	67.99272	2
55.40108	0	68.00224	3
55.40967	1	68.01177	10
55.41827	0	68.02129	5
55.42687	1	68.03081	10
55.43547	1	68.04033	9
55.44407	0	68.04986	6
55.45267	2	68.05938	7
55.46127	2	68.06891	4
55.46988	1	68.07844	3
55.47848	1	68.08796	2
55.48708	1	68.09749	5
55.49569	1	68.10702	2
55.50429	2	68.11655	1
55.5129	0	68.12608	0
55.52151	0	68.13561	2
55.53011	1	68.14514	0
55.53872	1	68.15467	1
55.54733	1	68.1642	1
55.55594	1	68.17373	0
55.56455	0	68.18327	1
55.57316	2	68.1928	1
55.58177	3	68.20234	2
55.59038	3	68.21187	0
55.59899	1	68.22141	0
55.60761	1	68.23095	0
55.61622	0	68.24048	1
55.62483	0	68.25002	2
55.63345	0	68.25956	1
55.64206	2	68.2691	1
55.65068	3	68.27864	0
55.6593	2	68.28818	1
55.66791	3	68.29772	1
55.67653	2	68.30726	1
55.68515	0	68.31681	1
55.69377	5	68.32635	2
55.70239	0	68.3359	1
55.71101	1	68.34544	0
55.71963	1	68.35499	1
55.72826	0	68.36453	0
55.73688	3	68.37408	1
55.7455	1	68.38363	0
55.75413	0	68.39317	1
55.76275	1	68.40272	0
55.77138	2	68.41227	2
55.78	3	68.42182	1
55.78863	2	68.43137	2
55.79726	1	68.44093	0
55.80589	5	68.45048	0
55.81452	2	68.46003	1
55.82315	1	68.46958	0
55.83178	0	68.47914	0
55.84041	1	68.48869	1
55.84904	1	68.49825	0
55.85767	4	68.5078	0
55.8663	4	68.51736	1
55.87494	2	68.52692	3
55.88357	3	68.53648	0
55.89221	4	68.54604	0
55.90084	4	68.5556	1
55.90948	2	68.56516	2
55.91811	4	68.57472	1
55.92675	7	68.58428	0
55.93539	7	68.59384	1
55.94403	3	68.6034	1
55.95267	7	68.61297	0
55.96131	13	68.62253	1
55.96995	20	68.63209	1
55.97859	13	68.64166	2
55.98723	26	68.65123	0
55.99588	34	68.66079	0
56.00452	59	68.67036	0
56.01316	94	68.67993	0
56.02181	154	68.6895	1
56.03045	199	68.69907	1
56.0391	221	68.70864	0
56.04775	148	68.71821	0
56.05639	70	68.72778	3
56.06504	52	68.73735	1
56.07369	23	68.74692	3
56.08234	13	68.7565	1
56.09099	10	68.76607	3
56.09964	5	68.77565	3
56.10829	2	68.78522	0
56.11695	1	68.7948	3
56.1256	2	68.80438	0
56.13425	1	68.81395	0
56.14291	2	68.82353	0
56.15156	4	68.83311	2
56.16022	1	68.84269	1
56.16887	2	68.85227	2
56.17753	6	68.86185	0
56.18619	4	68.87143	0
56.19484	2	68.88101	1
56.2035	3	68.8906	1
56.21216	3	68.90018	1
56.22082	0	68.90976	3
56.22948	3	68.91935	1
56.23814	0	68.92893	4
56.24681	0	68.93852	6
56.25547	1	68.94811	1
56.26413	1	68.95769	4
56.2728	2	68.96728	9
56.28146	0	68.97687	8
56.29013	1	68.98646	18
56.29879	1	68.99605	11
56.30746	2	69.00564	18
56.31613	1	69.01523	16
56.32479	0	69.02483	14
56.33346	1	69.03442	6
56.34213	1	69.04401	9
56.3508	2	69.05361	5
56.35947	1	69.0632	5
56.36814	0	69.0728	3
56.37682	1	69.08239	2
56.38549	0	69.09199	1
56.39416	5	69.10159	0
56.40284	0	69.11118	2
56.41151	1	69.12078	1
56.42019	1	69.13038	1
56.42886	1	69.13998	3
56.43754	2	69.14958	0
56.44622	0	69.15918	1
56.45489	0	69.16879	1
56.46357	2	69.17839	1
56.47225	0	69.18799	1
56.48093	1	69.1976	0
56.48961	2	69.2072	0
56.49829	1	69.21681	3
56.50698	2	69.22641	1
56.51566	2	69.23602	1
56.52434	0	69.24563	0
56.53303	3	69.25523	1
56.54171	6	69.26484	0
56.5504	3	69.27445	1
56.55908	1	69.28406	1
56.56777	2	69.29367	3
56.57646	1	69.30329	0
56.58514	2	69.3129	0
56.59383	1	69.32251	0
56.60252	1	69.33212	0
56.61121	1	69.34174	0
56.6199	2	69.35135	2
56.62859	0	69.36097	0
56.63729	1	69.37058	0
56.64598	1	69.3802	0
56.65467	2	69.38982	0
56.66337	5	69.39944	0
56.67206	0	69.40905	0
56.68076	3	69.41867	1
56.68945	2	69.42829	2
56.69815	0	69.43791	0
56.70684	1	69.44754	1
56.71554	0	69.45716	2
56.72424	2	69.46678	1
56.73294	1	69.4764	0
56.74164	2	69.48603	0
56.75034	1	69.49565	1
56.75904	5	69.50528	2
56.76774	5	69.5149	0
56.77645	2	69.52453	0
56.78515	2	69.53416	2
56.79385	1	69.54379	2
56.80256	1	69.55341	5
56.81126	0	69.56304	1
56.81997	3	69.57267	0
56.82868	2	69.5823	0
56.83738	3	69.59194	1
56.84609	1	69.60157	2
56.8548	4	69.6112	1
56.86351	4	69.62083	0
56.87222	1	69.63047	1
56.88093	3	69.6401	1
56.88964	4	69.64974	0
56.89835	0	69.65937	2
56.90706	1	69.66901	1
56.91578	0	69.67865	1
56.92449	6	69.68829	2
56.93321	2	69.69792	0
56.94192	2	69.70756	2
56.95064	1	69.7172	1
56.95935	2	69.72684	1
56.96807	2	69.73649	2
56.97679	5	69.74613	3
56.98551	10	69.75577	0
56.99422	15	69.76541	0
57.00294	19	69.77506	0
57.01166	23	69.7847	1
57.02039	49	69.79435	1
57.02911	86	69.80399	0
57.03783	90	69.81364	1
57.04655	79	69.82329	0
57.05528	59	69.83294	1
57.064	38	69.84258	2
57.07273	27	69.85223	1
57.08145	18	69.86188	1
57.09018	9	69.87153	0
57.09891	6	69.88119	1
57.10763	5	69.89084	3
57.11636	1	69.90049	0
57.12509	2	69.91014	0
57.13382	3	69.9198	0
57.14255	3	69.92945	1
57.15128	3	69.93911	3
57.16001	4	69.94876	6
57.16875	5	69.95842	5
57.17748	0	69.96808	6
57.18621	2	69.97774	7
57.19495	3	69.98739	14
57.20368	3	69.99705	19
57.21242	8	70.00671	14
57.22115	3	70.01637	29
57.22989	4	70.02604	28
57.23863	0	70.0357	20
57.24737	2	70.04536	21
57.25611	1	70.05502	16
57.26485	1	70.06469	11
57.27359	1	70.07435	4
57.28233	1	70.08402	9
57.29107	1	70.09368	5
57.29981	1	70.10335	2
57.30855	1	70.11302	2
57.3173	2	70.12269	1
57.32604	2	70.13235	2
57.33479	3	70.14202	1
57.34353	0	70.15169	1
57.35228	2	70.16136	1
57.36103	3	70.17104	0
57.36977	1	70.18071	0
57.37852	0	70.19038	1
57.38727	2	70.20005	0
57.39602	2	70.20973	0
57.40477	3	70.2194	4
57.41352	1	70.22908	0
57.42227	0	70.23875	0
57.43103	2	70.24843	0
57.43978	1	70.25811	0
57.44853	1	70.26778	0
57.45729	0	70.27746	1
57.46604	2	70.28714	2
57.4748	4	70.29682	1
57.48355	2	70.3065	2
57.49231	3	70.31618	1
57.50107	1	70.32587	0
57.50983	0	70.33555	1
57.51858	2	70.34523	0
57.52734	1	70.35492	0
57.5361	0	70.3646	1
57.54487	3	70.37429	1
57.55363	0	70.38397	0
57.56239	0	70.39366	0
57.57115	0	70.40335	0
57.57992	0	70.41303	2
57.58868	3	70.42272	3
57.59744	1	70.43241	1
57.60621	4	70.4421	0
57.61498	2	70.45179	1
57.62374	1	70.46148	0
57.63251	2	70.47118	1
57.64128	0	70.48087	0
57.65005	1	70.49056	0
57.65882	1	70.50025	2
57.66759	2	70.50995	1
57.67636	3	70.51964	2
57.68513	1	70.52934	1
57.6939	1	70.53904	2
57.70268	2	70.54873	0
57.71145	3	70.55843	1
57.72022	0	70.56813	1
57.729	1	70.57783	2
57.73777	1	70.58753	1
57.74655	3	70.59723	3
57.75533	3	70.60693	0
57.7641	3	70.61663	0
57.77288	3	70.62634	2
57.78166	4	70.63604	0
57.79044	3	70.64574	1
57.79922	5	70.65545	0
57.808	3	70.66515	0
57.81678	3	70.67486	2
57.82556	1	70.68457	1
57.83435	3	70.69427	0
57.84313	1	70.70398	2
57.85192	3	70.71369	2
57.8607	2	70.7234	1
57.86949	2	70.73311	1
57.87827	7	70.74282	1
57.88706	7	70.75253	1
57.89585	7	70.76224	0
57.90463	6	70.77195	0
57.91342	6	70.78167	1
57.92221	4	70.79138	0
57.931	0	70.8011	0
57.93979	4	70.81081	3
57.94858	7	70.82053	0
57.95738	9	70.83024	2
57.96617	13	70.83996	2
57.97496	14	70.84968	0
57.98376	18	70.8594	1
57.99255	24	70.86912	0
58.00135	55	70.87884	1
58.01014	61	70.88856	1
58.01894	85	70.89828	2
58.02774	186	70.908	3
58.03653	246	70.91772	3
58.04533	324	70.92745	1
58.05413	287	70.93717	1
58.06293	170	70.94689	0
58.07173	101	70.95662	2
58.08054	43	70.96635	3
58.08934	29	70.97607	11
58.09814	8	70.9858	10
58.10694	4	70.99553	15
58.11575	5	71.00526	15
58.12455	2	71.01498	18
58.13336	3	71.02471	22
58.14216	5	71.03445	36
58.15097	2	71.04418	14
58.15978	2	71.05391	6
58.16859	9	71.06364	12
58.17739	6	71.07337	5
58.1862	8	71.08311	2
58.19501	4	71.09284	1
58.20382	5	71.10258	2
58.21264	4	71.11231	2
58.22145	3	71.12205	0
58.23026	1	71.13179	0
58.23907	0	71.14152	1
58.24789	3	71.15126	2
58.2567	0	71.161	1
58.26552	1	71.17074	2
58.27433	2	71.18048	3
58.28315	5	71.19022	1
58.29197	2	71.19997	1
58.30078	6	71.20971	3
58.3096	4	71.21945	3
58.31842	4	71.2292	2
58.32724	3	71.23894	1
58.33606	4	71.24869	1
58.34488	2	71.25843	1
58.35371	1	71.26818	1
58.36253	1	71.27792	1
58.37135	1	71.28767	2
58.38018	5	71.29742	0
58.389	3	71.30717	3
58.39783	3	71.31692	1
58.40665	1	71.32667	0
58.41548	1	71.33642	0
58.42431	1	71.34617	3
58.43313	2	71.35593	0
58.44196	2	71.36568	2
58.45079	2	71.37543	1
58.45962	2	71.38519	1
58.46845	3	71.39494	1
58.47728	4	71.4047	0
58.48612	4	71.41445	0
58.49495	2	71.42421	1
58.50378	3	71.43397	0
58.51262	2	71.44373	2
58.52145	2	71.45349	2
58.53028	2	71.46325	4
58.53912	0	71.47301	1
58.54796	0	71.48277	0
58.55679	2	71.49253	0
58.56563	4	71.50229	2
58.57447	0	71.51206	1
58.58331	1	71.52182	3
58.59215	0	71.53158	0
58.60099	0	71.54135	0
58.60983	2	71.55112	0
58.61867	2	71.56088	0
58.62752	1	71.57065	1
58.63636	3	71.58042	3
58.6452	0	71.59019	3
58.65405	0	71.59995	2
58.66289	0	71.60972	0
58.67174	0	71.61949	0
58.68059	0	71.62927	1
58.68943	3	71.63904	1
58.69828	2	71.64881	1
58.70713	1	71.65858	0
58.71598	0	71.66836	0
58.72483	2	71.67813	1
58.73368	2	71.68791	2
58.74253	1	71.69768	4
58.75138	0	71.70746	1
58.76023	1	71.71724	3
58.76909	3	71.72701	0
58.77794	1	71.73679	0
58.78679	0	71.74657	3
58.79565	2	71.75635	3
58.80451	0	71.76613	2
58.81336	0	71.77591	1
58.82222	0	71.78569	2
58.83108	2	71.79548	0
58.83994	5	71.80526	2
58.84879	4	71.81504	3
58.85765	1	71.82483	1
58.86651	0	71.83461	1
58.87538	3	71.8444	3
58.88424	1	71.85419	2
58.8931	3	71.86397	2
58.90196	1	71.87376	2
58.91083	3	71.88355	1
58.91969	1	71.89334	4
58.92856	1	71.90313	1
58.93742	2	71.91292	5
58.94629	1	71.92271	5
58.95516	3	71.9325	8
58.96402	6	71.94229	6
58.97289	3	71.95209	9
58.98176	6	71.96188	12
58.99063	9	71.97168	13
58.9995	10	71.98147	35
59.00837	11	71.99127	52
59.01724	13	72.00106	81
59.02612	23	72.01086	86
59.03499	45	72.02066	100
59.04386	48	72.03046	100
59.05274	59	72.04025	103
59.06161	42	72.05005	92
59.07049	36	72.05985	62
59.07936	13	72.06966	27
59.08824	8	72.07946	4
59.09712	8	72.08926	8
59.106	1	72.09906	3
59.11488	0	72.10887	1
59.12376	0	72.11867	1
59.13264	2	72.12848	3
59.14152	6	72.13828	2
59.1504	5	72.14809	3
59.15928	1	72.1579	2
59.16816	2	72.1677	0
59.17705	4	72.17751	2
59.18593	1	72.18732	5
59.19482	0	72.19713	2
59.2037	2	72.20694	3
59.21259	3	72.21675	0
59.22148	3	72.22656	1
59.23036	1	72.23638	3
59.23925	0	72.24619	4
59.24814	2	72.256	1
59.25703	2	72.26582	0
59.26592	2	72.27563	1
59.27481	0	72.28545	0
59.2837	0	72.29527	3
59.2926	0	72.30508	3
59.30149	2	72.3149	0
59.31038	1	72.32472	3
59.31928	2	72.33454	2
59.32817	3	72.34436	0
59.33707	1	72.35418	4
59.34596	2	72.364	2
59.35486	2	72.37382	5
59.36376	2	72.38364	2
59.37266	2	72.39347	1
59.38156	1	72.40329	0
59.39046	1	72.41311	3
59.39936	0	72.42294	0
59.40826	3	72.43276	2
59.41716	2	72.44259	2
59.42606	4	72.45242	1
59.43496	3	72.46225	4
59.44387	5	72.47207	1
59.45277	3	72.4819	1
59.46168	1	72.49173	1
59.47058	1	72.50156	2
59.47949	1	72.51139	1
59.48839	1	72.52123	3
59.4973	1	72.53106	1
59.50621	0	72.54089	2
59.51512	0	72.55073	2
59.52403	1	72.56056	2
59.53294	2	72.5704	0
59.54185	4	72.58023	2
59.55076	1	72.59007	1
59.55967	3	72.5999	4
59.56859	2	72.60974	4
59.5775	0	72.61958	2
59.58641	0	72.62942	2
59.59533	0	72.63926	1
59.60424	0	72.6491	2
59.61316	0	72.65894	1
59.62208	1	72.66878	3
59.631	1	72.67862	2
59.63991	2	72.68847	1
59.64883	1	72.69831	0
59.65775	1	72.70816	0
59.66667	1	72.718	2
59.67559	0	72.72785	5
59.68451	1	72.73769	1
59.69344	2	72.74754	1
59.70236	1	72.75739	5
59.71128	1	72.76724	2
59.72021	1	72.77709	2
59.72913	1	72.78693	3
59.73806	1	72.79679	4
59.74698	1	72.80664	3
59.75591	1	72.81649	1
59.76484	2	72.82634	1
59.77377	0	72.83619	2
59.78269	0	72.84605	1
59.79162	1	72.8559	2
59.80055	1	72.86576	4
59.80948	1	72.87561	2
59.81842	1	72.88547	6
59.82735	1	72.89533	7
59.83628	2	72.90518	4
59.84521	1	72.91504	2
59.85415	1	72.9249	3
59.86308	1	72.93476	7
59.87202	0	72.94462	6
59.88096	2	72.95448	12
59.88989	6	72.96434	17
59.89883	0	72.97421	20
59.90777	5	72.98407	29
59.91671	1	72.99393	49
59.92565	2	73.0038	63
59.93459	2	73.01366	73
59.94353	2	73.02353	86
59.95247	2	73.03339	94
59.96141	12	73.04326	84
59.97035	6	73.05313	76
59.9793	9	73.063	84
59.98824	12	73.07287	77
59.99718	24	73.08274	41
60.00613	48	73.09261	27
60.01508	59	73.10248	7
60.02402	61	73.11235	4
60.03297	56	73.12222	5
60.04192	53	73.13209	2
60.05087	33	73.14197	4
60.05982	17	73.15184	8
60.06877	15	73.16172	3
60.07772	11	73.17159	5
60.08667	7	73.18147	3
60.09562	3	73.19135	3
60.10457	6	73.20122	2
60.11353	0	73.2111	3
60.12248	2	73.22098	3
60.13144	0	73.23086	3
60.14039	1	73.24074	3
60.14935	3	73.25062	0
60.1583	6	73.2605	3
60.16726	5	73.27039	3
60.17622	0	73.28027	2
60.18518	1	73.29015	1
60.19414	2	73.30004	2
60.2031	2	73.30992	3
60.21206	0	73.31981	1
60.22102	1	73.32969	4
60.22998	1	73.33958	2
60.23894	3	73.34947	3
60.24791	1	73.35936	2
60.25687	1	73.36925	1
60.26584	0	73.37914	5
60.2748	1	73.38903	2
60.28377	1	73.39892	1
60.29273	1	73.40881	3
60.3017	1	73.4187	2
60.31067	1	73.42859	0
60.31964	0	73.43849	1
60.32861	1	73.44838	1
60.33758	1	73.45828	2
60.34655	1	73.46817	2
60.35552	2	73.47807	1
60.36449	0	73.48797	3
60.37346	1	73.49786	2
60.38244	3	73.50776	4
60.39141	2	73.51766	1
60.40039	1	73.52756	0
60.40936	1	73.53746	1
60.41834	0	73.54736	6
60.42731	2	73.55726	6
60.43629	0	73.56717	0
60.44527	0	73.57707	1
60.45425	2	73.58697	3
60.46323	1	73.59688	3
60.47221	2	73.60678	5
60.48119	2	73.61669	2
60.49017	3	73.62659	1
60.49915	1	73.6365	1
60.50813	3	73.64641	5
60.51712	0	73.65632	4
60.5261	1	73.66623	4
60.53508	3	73.67614	5
60.54407	1	73.68605	4
60.55306	0	73.69596	3
60.56204	1	73.70587	6
60.57103	0	73.71578	3
60.58002	0	73.72569	2
60.58901	0	73.73561	2
60.59799	2	73.74552	5
60.60698	0	73.75544	1
60.61598	1	73.76535	4
60.62497	0	73.77527	4
60.63396	0	73.78519	1
60.64295	0	73.7951	6
60.65194	0	73.80502	6
60.66094	1	73.81494	1
60.66993	1	73.82486	4
60.67893	0	73.83478	2
60.68792	1	73.8447	5
60.69692	0	73.85462	5
60.70592	0	73.86455	3
60.71491	2	73.87447	6
60.72391	1	73.88439	6
60.73291	5	73.89432	9
60.74191	1	73.90424	11
60.75091	0	73.91417	9
60.75991	1	73.92409	10
60.76892	1	73.93402	11
60.77792	3	73.94395	19
60.78692	0	73.95388	14
60.79593	0	73.96381	32
60.80493	1	73.97374	51
60.81394	2	73.98367	74
60.82294	0	73.9936	110
60.83195	1	74.00353	120
60.84095	3	74.01346	184
60.84996	2	74.02339	236
60.85897	3	74.03333	192
60.86798	1	74.04326	183
60.87699	1	74.0532	160
60.886	2	74.06313	118
60.89501	1	74.07307	78
60.90402	7	74.08301	47
60.91304	6	74.09294	21
60.92205	3	74.10288	16
60.93106	5	74.11282	8
60.94008	3	74.12276	7
60.94909	3	74.1327	5
60.95811	9	74.14264	7
60.96712	13	74.15258	5
60.97614	14	74.16252	8
60.98516	23	74.17247	9
60.99418	36	74.18241	4
61.0032	78	74.19236	7
61.01222	100	74.2023	5
61.02124	143	74.21225	5
61.03026	136	74.22219	6
61.03928	133	74.23214	4
61.0483	91	74.24209	2
61.05733	47	74.25204	2
61.06635	16	74.26198	3
61.07537	12	74.27193	2
61.0844	5	74.28188	7
61.09342	3	74.29184	3
61.10245	2	74.30179	6
61.11148	2	74.31174	5
61.12051	2	74.32169	1
61.12953	2	74.33165	3
61.13856	4	74.3416	1
61.14759	7	74.35156	4
61.15662	8	74.36151	4
61.16565	3	74.37147	5
61.17469	5	74.38142	6
61.18372	1	74.39138	3
61.19275	4	74.40134	1
61.20178	2	74.4113	5
61.21082	2	74.42126	4
61.21985	5	74.43122	3
61.22889	4	74.44118	6
61.23793	5	74.45114	1
61.24696	2	74.4611	1
61.256	4	74.47107	1
61.26504	1	74.48103	4
61.27408	0	74.49099	3
61.28312	3	74.50096	2
61.29216	1	74.51093	2
61.3012	4	74.52089	5
61.31024	1	74.53086	3
61.31928	4	74.54083	4
61.32833	0	74.55079	2
61.33737	1	74.56076	2
61.34641	1	74.57073	2
61.35546	4	74.5807	5
61.36451	3	74.59067	3
61.37355	0	74.60065	4
61.3826	1	74.61062	3
61.39165	2	74.62059	2
61.40069	0	74.63056	1
61.40974	1	74.64054	2
61.41879	1	74.65051	3
61.42784	1	74.66049	4
61.43689	1	74.67047	7
61.44595	3	74.68044	4
61.455	2	74.69042	3
61.46405	1	74.7004	2
61.47311	1	74.71038	3
61.48216	0	74.72036	2
61.49121	2	74.73034	3
61.50027	1	74.74032	1
61.50933	1	74.7503	2
61.51838	1	74.76028	2
61.52744	1	74.77026	2
61.5365	1	74.78025	2
61.54556	2	74.79023	5
61.55462	2	74.80022	3
61.56368	1	74.8102	2
61.57274	2	74.82019	3
61.5818	0	74.83018	4
61.59086	0	74.84016	2
61.59993	0	74.85015	4
61.60899	2	74.86014	2
61.61805	2	74.87013	2
61.62712	3	74.88012	4
61.63618	2	74.89011	5
61.64525	1	74.9001	4
61.65432	1	74.9101	7
61.66338	2	74.92009	7
61.67245	1	74.93008	5
61.68152	0	74.94008	10
61.69059	0	74.95007	13
61.69966	1	74.96007	12
61.70873	0	74.97006	26
61.7178	1	74.98006	29
61.72688	2	74.99006	41
61.73595	1	75.00006	78
61.74502	1	75.01006	105
61.7541	3	75.02005	110
61.76317	3	75.03005	105
61.77225	1	75.04006	93
61.78132	3	75.05006	90
61.7904	1	75.06006	56
61.79948	0	75.07006	42
61.80856	2	75.08007	17
61.81764	2	75.09007	13
61.82671	3	75.10008	8
61.8358	2	75.11008	9
61.84488	1	75.12009	3
61.85396	0	75.13009	3
61.86304	2	75.1401	8
61.87212	2	75.15011	4
61.88121	0	75.16012	1
61.89029	1	75.17013	4
61.89938	2	75.18014	3
61.90846	2	75.19015	0
61.91755	1	75.20016	5
61.92663	0	75.21017	5
61.93572	0	75.22019	4
61.94481	3	75.2302	4
61.9539	0	75.24021	7
61.96299	4	75.25023	4
61.97208	2	75.26024	5
61.98117	5	75.27026	5
61.99026	6	75.28028	0
61.99935	5	75.2903	3
62.00845	6	75.30031	2
62.01754	16	75.31033	2
62.02663	13	75.32035	6
62.03573	8	75.33037	5
62.04482	16	75.34039	1
62.05392	17	75.35042	0
62.06302	11	75.36044	3
62.07211	11	75.37046	4
62.08121	9	75.38048	2
62.09031	5	75.39051	1
62.09941	1	75.40053	1
62.10851	3	75.41056	4
62.11761	0	75.42058	4
62.12671	1	75.43061	4
62.13581	1	75.44064	1
62.14492	3	75.45067	2
62.15402	1	75.4607	1
62.16312	2	75.47073	6
62.17223	4	75.48076	3
62.18133	3	75.49079	4
62.19044	1	75.50082	4
62.19955	1	75.51085	2
62.20866	0	75.52088	1
62.21776	1	75.53092	3
62.22687	0	75.54095	1
62.23598	0	75.55099	2
62.24509	0	75.56102	1
62.2542	3	75.57106	4
62.26331	2	75.5811	1
62.27243	1	75.59113	3
62.28154	2	75.60117	3
62.29065	0	75.61121	1
62.29977	1	75.62125	5
62.30888	2	75.63129	6
62.318	1	75.64133	6
62.32711	0	75.65137	3
62.33623	1	75.66141	1
62.34535	0	75.67146	4
62.35446	2	75.6815	5
62.36358	4	75.69155	3
62.3727	2	75.70159	5
62.38182	2	75.71164	6
62.39094	2	75.72168	5
62.40006	0	75.73173	5
62.40919	0	75.74178	5
62.41831	0	75.75182	3
62.42743	0	75.76187	4
62.43656	1	75.77192	5
62.44568	2	75.78197	8
62.45481	1	75.79202	8
62.46393	1	75.80208	3
62.47306	2	75.81213	4
62.48219	1	75.82218	7
62.49132	2	75.83223	4
62.50044	2	75.84229	8
62.50957	1	75.85234	9
62.5187	0	75.8624	11
62.52783	0	75.87246	9
62.53697	0	75.88251	10
62.5461	0	75.89257	13
62.55523	2	75.90263	9
62.56436	0	75.91269	18
62.5735	3	75.92275	16
62.58263	2	75.93281	20
62.59177	2	75.94287	32
62.6009	1	75.95293	38
62.61004	1	75.96299	62
62.61918	0	75.97305	113
62.62832	0	75.98312	164
62.63745	3	75.99318	227
62.64659	2	76.00325	364
62.65573	1	76.01331	475
62.66487	2	76.02338	569
62.67402	1	76.03345	454
62.68316	3	76.04351	322
62.6923	1	76.05358	246
62.70144	1	76.06365	157
62.71059	2	76.07372	92
62.71973	2	76.08379	54
62.72888	1	76.09386	35
62.73802	2	76.10393	19
62.74717	1	76.11401	2
62.75632	1	76.12408	5
62.76546	1	76.13415	3
62.77461	0	76.14423	5
62.78376	0	76.1543	12
62.79291	1	76.16438	12
62.80206	2	76.17445	15
62.81121	3	76.18453	15
62.82037	0	76.19461	13
62.82952	0	76.20469	7
62.83867	2	76.21476	4
62.84783	0	76.22484	9
62.85698	4	76.23492	3
62.86614	1	76.245	5
62.87529	0	76.25509	4
62.88445	3	76.26517	4
62.89361	0	76.27525	4
62.90276	0	76.28534	6
62.91192	1	76.29542	4
62.92108	1	76.3055	6
62.93024	1	76.31559	8
62.9394	0	76.32568	3
62.94856	1	76.33576	6
62.95773	2	76.34585	3
62.96689	3	76.35594	6
62.97605	0	76.36603	7
62.98522	1	76.37612	5
62.99438	4	76.38621	3
63.00354	2	76.3963	6
63.01271	3	76.40639	3
63.02188	6	76.41648	6
63.03104	6	76.42657	3
63.04021	6	76.43667	3
63.04938	10	76.44676	7
63.05855	13	76.45686	6
63.06772	20	76.46695	5
63.07689	12	76.47705	1
63.08606	5	76.48715	0
63.09523	2	76.49724	1
63.10441	4	76.50734	2
63.11358	3	76.51744	2
63.12275	1	76.52754	2
63.13193	2	76.53764	4
63.1411	1	76.54774	2
63.15028	1	76.55784	4
63.15946	0	76.56795	3
63.16863	1	76.57805	2
63.17781	2	76.58815	4
63.18699	2	76.59826	3
63.19617	0	76.60836	1
63.20535	2	76.61847	2
63.21453	1	76.62857	2
63.22371	3	76.63868	3
63.23289	1	76.64879	3
63.24207	1	76.6589	5
63.25126	1	76.669	8
63.26044	2	76.67911	3
63.26963	1	76.68922	4
63.27881	1	76.69934	4
63.288	1	76.70945	4
63.29718	0	76.71956	6
63.30637	1	76.72967	1
63.31556	2	76.73979	3
63.32475	1	76.7499	7
63.33394	1	76.76001	2
63.34313	3	76.77013	3
63.35232	2	76.78025	4
63.36151	1	76.79036	3
63.3707	1	76.80048	4
63.37989	1	76.8106	2
63.38908	2	76.82072	6
63.39828	2	76.83084	2
63.40747	0	76.84096	7
63.41667	0	76.85108	4
63.42586	1	76.8612	4
63.43506	2	76.87132	12
63.44426	2	76.88145	5
63.45346	3	76.89157	4
63.46265	0	76.90169	13
63.47185	0	76.91182	17
63.48105	0	76.92194	18
63.49025	5	76.93207	16
63.49945	0	76.9422	21
63.50866	2	76.95232	30
63.51786	1	76.96245	48
63.52706	2	76.97258	55
63.53627	1	76.98271	90
63.54547	2	76.99284	139
63.55467	1	77.00297	205
63.56388	0	77.0131	258
63.57309	0	77.02324	316
63.58229	1	77.03337	301
63.5915	0	77.0435	239
63.60071	0	77.05364	205
63.60992	1	77.06377	106
63.61913	2	77.07391	86
63.62834	1	77.08404	46
63.63755	1	77.09418	32
63.64676	1	77.10432	16
63.65597	2	77.11446	12
63.66519	1	77.12459	11
63.6744	1	77.13473	8
63.68362	0	77.14487	6
63.69283	1	77.15502	9
63.70205	2	77.16516	9
63.71126	0	77.1753	7
63.72048	0	77.18544	7
63.7297	0	77.19559	7
63.73892	1	77.20573	5
63.74814	1	77.21587	7
63.75736	4	77.22602	6
63.76658	1	77.23617	2
63.7758	2	77.24631	6
63.78502	1	77.25646	8
63.79424	0	77.26661	5
63.80346	2	77.27676	6
63.81269	2	77.28691	2
63.82191	1	77.29706	1
63.83114	2	77.30721	2
63.84036	2	77.31736	5
63.84959	2	77.32751	3
63.85882	1	77.33767	3
63.86804	0	77.34782	2
63.87727	1	77.35797	3
63.8865	2	77.36813	3
63.89573	0	77.37828	4
63.90496	0	77.38844	5
63.91419	1	77.3986	5
63.92342	2	77.40875	3
63.93266	1	77.41891	3
63.94189	3	77.42907	2
63.95112	0	77.43923	3
63.96036	0	77.44939	3
63.96959	1	77.45955	3
63.97883	2	77.46971	6
63.98806	2	77.47988	3
63.9973	1	77.49004	1
64.00654	0	77.5002	6
64.01578	3	77.51037	5
64.02502	6	77.52053	4
64.03426	4	77.5307	7
64.0435	3	77.54086	3
64.05274	8	77.55103	5
64.06198	6	77.5612	3
64.07122	7	77.57137	1
64.08046	8	77.58153	4
64.08971	4	77.5917	5
64.09895	3	77.60187	9
64.1082	0	77.61204	4
64.11744	2	77.62222	4
64.12669	0	77.63239	8
64.13594	0	77.64256	9
64.14518	1	77.65274	7
64.15443	2	77.66291	11
64.16368	0	77.67308	9
64.17293	0	77.68326	14
64.18218	1	77.69344	8
64.19143	2	77.70361	8
64.20068	4	77.71379	13
64.20994	2	77.72397	12
64.21919	3	77.73415	6
64.22844	0	77.74433	12
64.2377	4	77.75451	8
64.24695	0	77.76469	11
64.25621	0	77.77487	6
64.26546	0	77.78505	13
64.27472	1	77.79523	6
64.28398	1	77.80542	14
64.29324	2	77.8156	16
64.30249	3	77.82579	13
64.31175	1	77.83597	23
64.32101	0	77.84616	16
64.33028	0	77.85635	20
64.33954	1	77.86653	27
64.3488	0	77.87672	29
64.35806	1	77.88691	31
64.36733	1	77.8971	27
64.37659	1	77.90729	33
64.38585	2	77.91748	51
64.39512	1	77.92767	52
64.40439	1	77.93787	57
64.41365	1	77.94806	87
64.42292	1	77.95825	118
64.43219	1	77.96845	194
64.44146	1	77.97864	253
64.45073	0	77.98884	400
64.46	2	77.99903	669
64.46927	1	78.00923	1049
64.47854	0	78.01943	1449
64.48781	1	78.02963	1697
64.49709	3	78.03982	1562
64.50636	2	78.05002	1166
64.51563	0	78.06022	606
64.52491	0	78.07043	324
64.53418	1	78.08063	165
64.54346	2	78.09083	83
64.55274	0	78.10103	50
64.56201	1	78.11124	21
64.57129	2	78.12144	17
64.58057	0	78.13164	22
64.58985	0	78.14185	14
64.59913	1	78.15206	15
64.60841	0	78.16226	14
64.61769	1	78.17247	33
64.62698	1	78.18268	38
64.63626	1	78.19289	37
64.64554	2	78.2031	34
64.65483	2	78.21331	26
64.66411	1	78.22352	20
64.6734	1	78.23373	13
64.68268	2	78.24394	9
64.69197	3	78.25416	13
64.70126	0	78.26437	12
64.71055	0	78.27458	6
64.71983	0	78.2848	9
64.72912	1	78.29501	14
64.73841	0	78.30523	8
64.7477	0	78.31545	7
64.757	2	78.32566	6
64.76629	1	78.33588	3
64.77558	1	78.3461	9
64.78487	0	78.35632	6
64.79417	0	78.36654	8
64.80346	0	78.37676	8
64.81276	1	78.38698	10
64.82206	4	78.39721	8
64.83135	0	78.40743	10
64.84065	0	78.41765	8
64.84995	1	78.42788	4
64.85925	0	78.4381	6
64.86855	0	78.44833	11
64.87785	2	78.45855	13
64.88715	0	78.46878	3
64.89645	1	78.47901	6
64.90575	1	78.48924	6
64.91505	2	78.49946	11
64.92436	1	78.50969	7
64.93366	0	78.51992	6
64.94297	1	78.53016	4
64.95227	0	78.54039	8
64.96158	3	78.55062	10
64.97088	2	78.56085	5
64.98019	4	78.57109	7
64.9895	2	78.58132	6
64.99881	4	78.59155	10
65.00812	5	78.60179	5
65.01743	2	78.61203	7
65.02674	2	78.62226	13
65.03605	4	78.6325	12
65.04536	4	78.64274	7
65.05467	3	78.65298	11
65.06399	3	78.66322	9
65.0733	6	78.67346	8
65.08262	0	78.6837	12
65.09193	2	78.69394	5
65.10125	2	78.70418	9
65.11057	1	78.71443	8
65.11988	2	78.72467	12
65.1292	2	78.73491	10
65.13852	2	78.74516	14
65.14784	1	78.7554	5
65.15716	0	78.76565	12
65.16648	0	78.7759	11
65.1758	3	78.78614	9
65.18512	1	78.79639	10
65.19445	0	78.80664	9
65.20377	2	78.81689	8
65.21309	1	78.82714	6
65.22242	3	78.83739	16
65.23174	1	78.84764	14
65.24107	3	78.8579	14
65.2504	2	78.86815	10
65.25972	2	78.8784	25
65.26905	1	78.88866	21
65.27838	0	78.89891	27
65.28771	1	78.90917	26
65.29704	3	78.91942	39
65.30637	0	78.92968	35
65.3157	2	78.93994	42
65.32503	4	78.9502	53
65.33437	3	78.96046	63
65.3437	2	78.97071	122
65.35303	2	78.98098	156
65.36237	1	78.99124	206
65.3717	2	79.0015	323
65.38104	1	79.01176	545
65.39038	1	79.02202	811
65.39971	3	79.03229	1087
65.40905	2	79.04255	930
65.41839	0	79.05282	756
65.42773	3	79.06308	488
65.43707	2	79.07335	250
65.44641	3	79.08361	146
65.45575	5	79.09388	73
65.46509	2	79.10415	31
65.47444	3	79.11442	25
65.48378	2	79.12469	13
65.49312	2	79.13496	16
65.50247	3	79.14523	18
65.51181	0	79.1555	17
65.52116	1	79.16577	13
65.53051	1	79.17605	15
65.53985	4	79.18632	24
65.5492	1	79.19659	28
65.55855	1	79.20687	19
65.5679	2	79.21714	23
65.57725	2	79.22742	15
65.5866	3	79.2377	15
65.59595	3	79.24798	8
65.6053	0	79.25825	10
65.61466	2	79.26853	9
65.62401	1	79.27881	8
65.63336	0	79.28909	5
65.64272	1	79.29937	11
65.65207	2	79.30965	9
65.66143	0	79.31994	3
65.67079	0	79.33022	7
65.68014	2	79.3405	4
65.6895	4	79.35079	5
65.69886	1	79.36107	9
65.70822	3	79.37136	7
65.71758	0	79.38164	9
65.72694	1	79.39193	6
65.7363	1	79.40222	13
65.74566	1	79.41251	3
65.75503	1	79.4228	3
65.76439	0	79.43309	8
65.77375	0	79.44338	5
65.78312	2	79.45367	9
65.79248	1	79.46396	6
65.80185	2	79.47425	5
65.81122	2	79.48454	7
65.82058	2	79.49484	6
65.82995	1	79.50513	8
65.83932	1	79.51543	4
65.84869	1	79.52572	11
65.85806	0	79.53602	4
65.86743	2	79.54632	5
65.8768	1	79.55661	5
65.88617	2	79.56691	3
65.89555	0	79.57721	4
65.90492	1	79.58751	4
65.91429	2	79.59781	3
65.92367	0	79.60811	5
65.93304	2	79.61841	2
65.94242	1	79.62871	3
65.9518	0	79.63902	9
65.96117	1	79.64932	11
65.97055	0	79.65963	6
65.97993	1	79.66993	9
65.98931	1	79.68024	8
65.99869	3	79.69054	10
66.00807	2	79.70085	6
66.01745	5	79.71116	5
66.02683	4	79.72147	4
66.03621	9	79.73177	5
66.0456	4	79.74208	5
66.05498	6	79.75239	5
66.06437	2	79.7627	3
66.07375	1	79.77302	5
66.08314	2	79.78333	3
66.09252	2	79.79364	4
66.10191	1	79.80396	14
66.1113	1	79.81427	8
66.12069	1	79.82458	8
66.13008	0	79.8349	7
66.13947	2	79.84522	6
66.14886	0	79.85553	9
66.15825	1	79.86585	10
66.16764	5	79.87617	6
66.17703	2	79.88649	11
66.18643	0	79.89681	11
66.19582	0	79.90713	11
66.20521	1	79.91745	8
66.21461	4	79.92777	12
66.22401	2	79.93809	21
66.2334	2	79.94842	26
66.2428	0	79.95874	35
66.2522	1	79.96906	35
66.2616	0	79.97939	71
66.271	0	79.98971	91
66.2804	0	80.00004	145
66.2898	1	80.01037	183
66.2992	1	80.0207	323
66.3086	3	80.03102	381
66.318	1	80.04135	449
66.3274	1	80.05168	408
66.33681	1	80.06201	249
66.34621	0	80.07234	162
66.35562	3	80.08267	88
66.36502	1	80.09301	63
66.37443	1	80.10334	33
66.38384	2	80.11367	18
66.39325	0	80.12401	12
66.40265	2	80.13434	7
66.41206	1	80.14468	8
66.42147	0	80.15501	7
66.43088	1	80.16535	8
66.44029	2	80.17569	11
66.44971	0	80.18603	20
66.45912	2	80.19637	10
66.46853	0	80.20671	16
66.47795	1	80.21705	11
66.48736	3	80.22739	11
66.49678	5	80.23773	5
66.50619	0	80.24807	5
66.51561	0	80.25841	3
66.52502	0	80.26876	10
66.53444	1	80.2791	4
66.54386	1	80.28945	3
66.55328	0	80.29979	4
66.5627	1	80.31014	4
66.57212	3	80.32049	4
66.58154	1	80.33083	2
66.59096	1	80.34118	3
66.60039	3	80.35153	3
66.60981	3	80.36188	6
66.61923	1	80.37223	6
66.62866	1	80.38258	2
66.63808	0	80.39293	2
66.64751	1	80.40329	6
66.65693	0	80.41364	7
66.66636	0	80.42399	4
66.67579	2	80.43435	6
66.68522	1	80.4447	5
66.69465	0	80.45506	4
66.70408	3	80.46541	4
66.71351	1	80.47577	6
66.72294	2	80.48613	6
66.73237	5	80.49649	8
66.7418	2	80.50685	2
66.75124	2	80.5172	2
66.76067	2	80.52757	3
66.7701	1	80.53793	4
66.77954	1	80.54829	3
66.78898	3	80.55865	5
66.79841	3	80.56901	5
66.80785	0	80.57938	4
66.81729	1	80.58974	2
66.82672	0	80.60011	2
66.83616	2	80.61047	3
66.8456	2	80.62084	2
66.85504	2	80.6312	2
66.86449	4	80.64157	1
66.87393	6	80.65194	2
66.88337	3	80.66231	1
66.89281	3	80.67268	0
66.90226	3	80.68305	4
66.9117	3	80.69342	5
66.92115	5	80.70379	4
66.93059	4	80.71416	4
66.94004	3	80.72454	2
66.94948	4	80.73491	5
66.95893	2	80.74529	3
66.96838	7	80.75566	4
66.97783	12	80.76604	5
66.98728	11	80.77641	5
66.99673	20	80.78679	3
67.00618	34	80.79717	4
67.01563	33	80.80755	5
67.02509	58	80.81792	5
67.03454	68	80.8283	2
67.04399	86	80.83868	2
67.05345	59	80.84907	6
67.0629	39	80.85945	6
67.07236	19	80.86983	5
67.08181	13	80.88021	3
67.09127	6	80.8906	4
67.10073	4	80.90098	4
67.11019	0	80.91137	5
67.11965	3	80.92175	1
67.12911	6	80.93214	7
67.13857	3	80.94252	1
67.14803	4	80.95291	8
67.15749	6	80.9633	7
67.16695	4	80.97369	8
67.17641	2	80.98408	9
67.18588	6	80.99447	16
67.19534	3	81.00486	12
67.20481	8	81.01525	34
67.21427	2	81.02564	28
67.22374	0	81.03604	34
67.23321	3	81.04643	36
67.24267	7	81.05682	34
67.25214	2	81.06722	13
67.26161	3	81.07762	10
67.27108	4	81.08801	8
67.28055	0	81.09841	3
67.29002	1	81.10881	4
67.29949	1	81.1192	7
67.30897	2	81.1296	1
67.31844	1	81.14	3
67.32791	3	81.1504	4
67.33739	1	81.1608	4
67.34686	2	81.17121	4
67.35634	2	81.18161	5
67.36581	3	81.19201	6
67.37529	1	81.20242	5
67.38477	2	81.21282	3
67.39425	0	81.22322	3
67.40373	1	81.23363	4
67.41321	4	81.24404	2
67.42269	1	81.25444	1
67.43217	0	81.26485	4
67.44165	2	81.27526	4
67.45113	0	81.28567	3
67.46061	3	81.29608	3
67.4701	0	81.30649	3
67.47958	3	81.3169	2
67.48907	4	81.32731	3
67.49855	0	81.33772	2
67.50804	2	81.34814	5
67.51753	1	81.35855	2
67.52701	5	81.36896	3
67.5365	6	81.37938	2
67.54599	1	81.3898	5
67.55548	2	81.40021	4
67.56497	2	81.41063	3
67.57446	3	81.42105	5
67.58395	2	81.43146	1
67.59345	1	81.44188	1
67.60294	1	81.4523	2
67.61243	2	81.46272	3
67.62193	2	81.47314	4
67.63142	4	81.48357	1
[truncated: 13,119 more rows]
